# Supplementary material for: The Proangiogenic Effects of Melanoma-Derived Ectosomes Are Mediated by αvβ5 Integrin Rather than αvβ3 Integrin
Source: Cells. 2024 Aug 12;13(16):1336. doi: 10.3390/cells13161336 (PMC11352487; doi:10.3390/cells13161336)
Supplement: Supplementary file 1 [file cells-13-01336-s001.zip]

Archive with 1 entries (1 files):
- cells-3104552-supplementary.pdf
